# Supplementary material for: Blood Pressure Variability and Low-Grade Inflammation in Pediatric Patients with Primary Hypertension
Source: J Clin Med. 2025 Aug 13;14(16):5737. doi: 10.3390/jcm14165737 (PMC12386362; doi:10.3390/jcm14165737)
Supplement: Supplementary file 1 [file jcm-14-05737-s001.zip]

Archive with 1 entries (1 files):
- Table S1 patient_data.xlsx
