# Supplementary material for: Blood Pressure Variability and Low-Grade Inflammation in Pediatric Patients with Primary Hypertension
Source: J Clin Med. 2025 Aug 13;14(16):5737. doi: 10.3390/jcm14165737 (PMC12386362; doi:10.3390/jcm14165737)
Supplement: Supplementary file 1 [file jcm-14-05737-s001.zip › Table S1 patient_data.xlsx]

## Sheet: Raw data
Patient No	Group (1 - primary hypertension, 2- control group)	Age [years]	SEX (1 - male, 2 - female)	Height [cm]	Height Z-score	Weight [kg]	Weight Z-score	BMI [kg/m2]	BMI Z-score	Duration of hypertension [months]	Office SBP [mm Hg]	SBP Z-score	Office DBP [mm Hg]	DBP Z-score	Office Pulse Pressure [mm Hg]	Duration of gestation [weeks]	Birth weight [kg]	hsCRP [mg/L]	IL-18 [pg/mL]	MPV (fL)	Neutrophils (*10^3/ul)	Monocytes (*10^3/ul)	Lymphocytes (*10^3/ul)	Platelets (*10^3/ul)	NLR	PLR	MLR	MNR	PMPVR (1012/fL)	Creatinine [mg/dL]	Urea [mg/dL]	Uric acid [mg/dl]	Total cholesterol [mg/dl]	LDL Cholesterol [mg/dl]	HDL Cholesterol [mg/dl]	Triglycerides [mg/dl]	Urinary albumin-creatinine ratio [mg/g]	SBP 24h [mm Hg]	Z-score SBP 24h	SBP 24h SD	DBP 24h [mm Hg]	Z-score DBP 24h	DBP 24h SD	MAP 24h [mm Hg]	Z-score MAP 24h	MAP 24h SD	PP 24h [mm Hg]	HR 24h [bpm]	Z-score 24h HR
1	1	15.9167	1	181	1.146	89	1.96826	27.1664	1.73699	60	142	1.99982	65	-0.189865	77	36	2540	3.4	430.45	7	5.8	0.5	1.9	227	3.05263	119.474	0.263158	0.0862069	32.4286	0.8	31	5.2	181	102.4	61	88	5.3286	134	1.62832	13.8	64	-0.79603	12.3	87	0.227736	11.2	70	72	-0.281716
2	1	17.5833	1	179	0.212499	73.2	0.547395	22.8457	0.434479	0	133	1.15498	80	1.76126	53	40		0.4	37.37	11.8	2.2	0.37	1.44	162	1.52778	112.5	0.256944	0.168182	13.7288	0.7	26	5	147	71.8	65	51	345.6	136	2.08002	10.8	73	0.902378	7.2	94	1.4938	7.9	63	59	-2.56334
3	1	14.75	2	164	0.285871	74	1.8531	27.5134	1.89029	2	134	1.95374	90	3.41804	44			3.5	135.87	8.1	2.9	0.3	1.6	280	1.8125	175	0.1875	0.103448	34.5679	0.5	15	5	167	92.6	47	137	5.31915	131	2.86572	13	78	1.99169	11.7	96	2.92817	11.7	53	88	0.688288
4	1	16.75	2	158	-1.06456	85	2.31642	34.049	2.6955	12	145	2.98574	87	3.01423	58			6.4	64.85	9.9	4.6	0.7	2	223	2.3	111.5	0.35	0.152174	22.5253	0.7	26	5.2	150	93.2	40	84	5.55015	139	4.12412	12.5	77	1.83295	9.7	98	3.4881	9.7	62	80	-0.392731
5	1	11.4167	2	153	0.845074	59	1.79551	25.204	1.82721	3	130	1.96898	74	1.41183	56			7.5	61.95	12.2	7.89	1.29	4.37	281	1.80549	64.3021	0.295195	0.163498	23.0328	0.5	24	3.6	142	73.8	49	96	5.57	136	3.75845	16	70	0.602878	12.6	84	0.664649	11.9	66	82	-0.267017
6	1	15.0833	1	166	-0.876254	63	0.345301	22.8625	0.915743	6	153	3.37323	80	2.1876	73			3	85.53	8.3	4.1	0.8	2.7	240	1.51852	88.8889	0.296296	0.195122	28.9157	0.9	33	5.6	147	75.2	60	59	9.25666	136	2.42645	10.9	64	-0.654957	9.4	88	0.777164	9	72	68	-1.41403
7	1	15.3333	1	182	1.28081	83.45	1.68928	25.1932	1.42304	13	142	2.09175	79	1.78204	63			2.4	2.1	10.8	2.27	0.37	1.86	227	1.22043	122.043	0.198925	0.162996	21.0185	0.9	26	6.1	157	91.4	45	85	3.28	142	2.66578	9.6	75	1.20907	8.4	98	2.07325	8.1	67	62	-1.834
8	1	17.9167	1	178	0.0603226	83.1	1.26321	26.2277	1.29605	24	146	2.22374	93	3.51454	53	40	4000	2.7	34.46	8.4	4.8	0.6	3.3	277	1.45455	83.9394	0.181818	0.125	32.9762	0.8	26	7.2	173	104	52	85	18.1664	139	2.45314	13	83	2.37283	12.8	102	2.91756	12.1	56	89	1.51461
9	1	14.6667	1	179	1.46569	61.5	0.63573	19.1942	-0.112021	2	157	3.36052	80	1.96866	77			0.1	125	11.2	1.58	0.47	2.42	309	0.652893	127.686	0.194215	0.297468	27.5893	0.6	18	5.5	125	64.6	50	52	5.05689	135	1.95502	16.8	72	0.737143	13.8	93	1.32489	14.1	62	74	-0.221666
10	1	14.5833	1	168.5	0.160191	77	1.60013	27.1201	1.77358	5	130	1.4424	80	2.12681	50	40	2700	20.1	136.26	8.8	4.08	0.38	2.68	355	1.52239	132.463	0.141791	0.0931373	40.3409	0.6	24	6.1	135	78.8	36	101	4.7041	139	2.76577	12.7	59	-1.67766	10.6	85	0.298657	9.7	80	73	-0.728678
11	1	13.8333	2	164	0.7622	49	0.141407	18.2183	-0.332613	2	152	3.41451	103	5.25474	49			0.9	95.17	10	2.76	0.51	2.09	414	1.32057	198.086	0.244019	0.184783	41.4	0.7	38	4.1	151	63.4	81	33	14.3198	142	4.65783	12.5	90	4.19279	8.6	108	6.11117	13.6	53	90	0.908745
12	1	14.9167	1	173	0.719693	81	1.80132	27.0641	1.76523	12	121	0.440042	84	2.57731	37	40	2100	8.6	143.04	12.1	6.05	0.97	2.38	318	2.54202	133.613	0.407563	0.160331	26.281	0.8	30	9.3	152	101	38	65	3.00926	132	1.73526	13.2	77	1.55828	9.1	95	1.80892	9.9	55	81	0.463589
13	1	14.9167	1	176	1.09269	107	2.81171	34.5429	2.57587	12	138	1.88719	75	1.29961	63	37	2920	2.2	2.3	9.8	5.95	0.65	2.78	337	2.14029	121.223	0.233813	0.109244	34.3878	0.9	28	7.8	167	99.4	33	173	6.48088	137	2.20471	12.4	74	1.06395	10.7	95	1.66473	10	63	78	0.288606
14	1	17.25	1	181.5	0.592939	70.8	0.34908	21.4922	0.135619	3	139	1.63716	94	3.68576	45	40	3130	2.7	14.1	12	6.71	0.64	1.86	227	3.60753	122.043	0.344086	0.09538	18.9167	0.9	29	5.9	130	68	46	80	4.16667	148	3.44164	11.9	80	1.95614	10.6	103	3.01695	10.1	68	79	0.609049
15	1	17.92	1	183	0.821203	126	3.23096	37.6243	2.90241	5	143	1.84767	94	3.56467	49			6.9	2.54	10.6	3.8	0.53	3.9	217	0.974359	55.641	0.135897	0.139474	20.4717	0.9	24	8.5	221	127.2	46	239	13.6088	139	2.27714	16.2	87	2.87225	17.8	105	3.41325	16.6	52	73	-0.145905
16	1	15.8333	1	166	-0.876254	66.25	0.601702	24.042	1.13025	24	142	2.35744	82	2.37868	60			8.7	2.2	9.5	3.48	0.52	2.59	404	1.34363	155.985	0.200772	0.149425	42.5263	0.9	29	7.8	152	88.4	45	93	3.148	131	1.84659	12	71	0.61147	9.5	91	1.26405	9.6	61	70	-1.1343
17	1	17.75	1	186	1.27773	99	2.15737	28.616	1.7607	24	140	1.53264	86	2.43937	54	38		6.4	96.84	10.5	3.11	0.35	2.31	179	1.34632	77.4892	0.151515	0.11254	17.0476	0.9	27	7.8	144	65.6	61	87	5.33233	134	1.45188	13.9	72	0.686679	11	93	1.05026	11.3	62	65	-1.13865
18	1	7.66667	2	133	1.93626	37	2.11765	20.917	1.76285	5	135	3.12628	76	2.04022	59			12.4	8.73	11.1	3.2	0.62	5.37	252	0.595903	46.9274	0.115456	0.19375	22.7027	0.4	22	4.4	156	84.8	38	166	10.0559	132	3.87923	14.9	76	2.27103	12.8	95	3.45718	12.9	56	98	1.08861
19	1	17.8333	1	184	0.973379	93	1.84989	27.4693	1.54964	12	141	1.66445	78	1.36413	63	40	4020	7.8	100.57	11.1	6.61	0.38	1.03	200	6.41748	194.175	0.368932	0.0574887	18.018	0.9	25	6.8	166	107.4	45	68		131	1.23836	10.7	69	0.186096	8.9	90	0.700218	8.4	62	62	-1.834
20	1	15.9167	1	178	0.741545	77	1.32621	24.3025	1.18861	7	145	2.31741	80	1.91497	65	40		18.5	219.89	10.1	2.53	0.49	2.08	222	1.21635	106.731	0.235577	0.193676	21.9802	0.8	25	5.7	156	71	41	220	68.7711	131	1.45172	15.6	57	-2.29288	12.9	81	-0.54649	13.2	74	60	-2.38113
21	1	17.9167	1	172.5	-0.776646	93.5	1.87677	31.422	2.20062	0	141	1.95142	82	2.09678	59	41	3080	1.5	84.05	11.5	4.95	0.72	2.79	299	1.77419	107.168	0.258065	0.145455	26	0.8	34	5.5	200	130.6	42	137	7.99595	132	1.73526	10.6	71	0.598761	7.8	83	-0.13871	7	61	75	-0.281754
22	1	14.5	2	174	1.90792	103	3.16003	34.0203	2.68031	6	151	3.14838	89	3.16496	62	40	3810	9.9	1.7	10.3	4	0.52	2.06	306	1.94175	148.544	0.252427	0.13	29.7087	0.6	18	5.3	161	94.2	49	89	53.6921	131	2.74459	11.1	70	0.409966	12.9	90	1.39214	10.7	61	92	1.45233
23	1	13.9167	1	174.5	1.74625	85.5	2.2452	28.0786	1.91339	0	148	2.79843	74	1.18651	74	40	2300	1.5	157	9	2.9	0.47	2.67	281	1.08614	105.243	0.17603	0.162069	31.2222	0.7	23	6.3	137	79	47	55	4.26	139	2.56009	18.3	71	0.598761	15.5	84	0.0154866	14.7	68	69	-1.10636
24	1	17.9167	1	188.5	1.65817	77	0.840219	21.6705	0.0586094	5	148	2.08643	77	1.13424	71	40		7.5	29.18	10.3	1.58	0.52	1.41	206	1.12057	146.099	0.368794	0.329114	20	1.1	35	6.4	132	73.2	47	59	3.74532	135	1.58778	17	72	0.686679	14.7	93	1.05026	15	63	52	-3.7469
25	1	17.9167	1	173	-0.700558	72	0.449611	24.0569	0.776374	3	152	2.80756	79	1.6772	73	40	3500	2.5	0	11.4	5.73	0.77	2.23	274	2.56951	122.87	0.345291	0.13438	24.0351	0.8	18	4.2	162	61.8	78	111	9.6	145	3.24675	13.1	77	1.55828	9	100	2.68236	9.6	69	74	-0.413292
26	1	17.6667	1	187.5	1.506	116	2.88199	32.9956	2.40867	4	111	-1.18102	75	0.91472	36	40	3215	3.3	0	9.7	3.83	0.7	2.72	241	1.40809	88.6029	0.257353	0.182768	24.8454	0.8	17	7.6	155	83.8	47	121	2.97428	137	1.86029	9.5	76	1.33771	8.5	96	1.56546	7.3	61	65	-1.13865
27	1	13.8333	1	169	1.07441	104	2.8482	36.4133	2.61088	33	140	2.30311	80	2.09805	60	40		7.7	82.99	11.2	6.59	0.51	5.72	406	1.1521	70.979	0.0891608	0.07739	36.25	0.5	18	7	143	68.4	44	153	5.12821	130	1.72838	11.7	78	1.72253	8.1	96	2.09377	8.5	52	98	2.14014
28	1	16.6667	1	171	-0.68616	71	0.643472	24.281	1.02368	18	132	1.33773	71	0.748931	61	40		1.6	35.92	11.2	3.23	0.53	1.53	233	2.11111	152.288	0.346405	0.164087	20.8036	0.7	28	6.1	158	62	44	260	12.7644	136	2.20983	13.2	76	1.40618	10.2	96	1.98072	10.6	60	71	-0.821757
29	1	15.0833	1	171.5	-0.134763	64	0.42636	21.7596	0.624817	16	137	1.98671	84	2.65683	53	40		1.6	87.75	10.5	3.11	0.64	2.59	320	1.20077	123.552	0.247104	0.205788	30.4762	0.8	32	6.7	176	93.4	70	63	11.022	136	2.20983	11.2	66	-0.297422	8.8	89	0.808677	8.8	69	63	-2.02673
30	1	16.75	1	175	-0.10548	74	0.865606	24.1633	0.994992	4	128	0.879806	71	0.674492	57			6	0	11.4	3.65	0.6	1.94	285	1.88144	146.907	0.309278	0.164384	25	0.8	24	4.7	128	67	30	155	6.70171	136	2.08002	15.7	70	0.395143	11.4	92	1.15797	12	65	75	-0.0903868
31	1	14.0833	1	175	0.96836	93	2.32224	30.3673	2.17225	1	155	3.43988	96	4.28148	59	40	3770	9	40.04	12.3	4.34	0.65	2.41	200	1.80083	82.9876	0.26971	0.14977	16.2602	1.2	36	10.8	203	130.4	45	138	9.47368	134	1.82969	14.9	75	1.222	11.2	87	0.353389	10.2	59	82	0.762091
32	1	13.8333	2	163	0.607367	90	2.77384	33.8741	2.66055	24	149	3.20501	83	2.47875	66	38	2840	8.8	112.89	12.8	2.86	0.36	1.8	215	1.58889	119.444	0.2	0.125874	16.7969	0.6	29	4.6	125	48.4	54	113	6.2	125	1.91818	14.9	65	-0.359171	12.6	85	0.621996	12.4	60	81	-0.135105
33	1	11.5	2	154	0.989071	74.3	2.53703	31.3291	2.51933	7	133	2.19755	91	3.76199	42	40		2	54.62	11	4.9	0.83	3.47	262	1.4121	75.5043	0.239193	0.169388	23.8182	0.5	20	6.3	203	126.6	51	127	11.3757	131	3.04008	13.6	68	0.255562	12	89	1.61497	11.7	63	87	0.33107
34	1	11.9167	1	167.5	2.98953	63.35	1.91118	22.5796	1.2319	0.5	130	1.58838	80	1.99472	50	40	4100	1.5	79.15	9.2	3.26	0.58	2.04	300	1.59804	147.059	0.284314	0.177914	32.6087	0.6	22	5.9	177	94.8	61	106	14.1988	137	2.54026	11.8	87	2.97106	10.5	103	3.29271	10.4	51	98	2.14014
35	1	16.75	1	190	2.07207	84.4	1.53539	23.3795	0.794748	12	128	0.483867	66	-0.269201	62			1.4	0	9.7	1.93	0.33	1.67	274	1.15569	164.072	0.197605	0.170984	28.2474	0.9	31	5.7	146	76.4	54	78	11.2832	130	0.910744	15.4	58	-2.27105	9.5	82	-0.603753	10.7	72	61	-1.83288
36	1	11.5833	2	161	1.99705	59	1.79551	22.7615	1.33833	11	142	2.81753	71	0.875452	71	40		1.2	34.6	10.5	2.22	0.41	3.07	233	0.723127	75.8958	0.13355	0.184685	22.1905	0.6	24	4.9	159	114.4	33	58	10.73	139	4.16214	13.6	65	-0.359171	10.6	90	1.60211	10.3	74	65	-2.40164
37	1	15.6667	2	174	1.70211	62	0.853399	20.4783	0.138138	0.5	142	2.41008	97	4.24151	45	40	4450	0.7	0	8.6	4.9	0.6	1.8	308	2.72222	171.111	0.333333	0.122449	35.814	0.7	21	4.7	135	61.8	60	66	12.3288	140	4.48001	12.4	80	2.34284	9.5	100	3.93259	9.6	60	81	0.255929
38	1	13.8333	1	171	1.31872	69.7	1.53533	23.8364	1.27858	8	145	2.66165	86	2.89338	59	40		0.9	72.71	11.9	2.01	0.6	1.47	192	1.36735	130.612	0.408163	0.298507	16.1345	0.8	25	5.8	123	75	38	50	9.91832	130	1.49461	16.9	62	-1.08999	11.2	85	0.171169	12.3	68	75	-0.281754
39	1	12.5	2	158	0.613064	65	1.78178	26.0375	1.83815	30	125	1.36277	65	0.0733755	60	40	3200	1.8	167.89	9.8	5.9	0.6	2.4	268	2.45833	111.667	0.25	0.101695	27.3469	0.6	16	4.2	185	109.2	52	119	4.86936	122	1.58088	11.3	70	0.574745	9.7	87	1.1231	9.7	52	89	0.672349
40	1	10.9167	1	140	-0.227142	40	0.695654	20.4082	0.932532	1	139	3.1308	84	3.07024	55	30	1750	3.8	166.46	11.1	4.8	0.51	2.34	328	2.05128	140.171	0.217949	0.10625	29.5495	0.4	30	6.9	230	138.8	58	166	7.74032	130	2.63126	11.2	81	2.20585	9	91	1.71786	8.5	49	111	2.93125
41	1	17.0833	1	190	1.88644	130	3.35795	36.0111	2.78231	24	148	2.14198	100	4.37906	48	42	4050	0.6	95.17	10.5	3.37	0.73	1.96	278	1.71939	141.837	0.372449	0.216617	26.4762	0.8	22	7.9	157	94	28	175	2.08955	132	1.18082	11.6	71	0.51286	13.6	91	0.722424	12.2	61	70	-0.373228
42	1	17.0833	1	177	-0.0918535	70	0.280471	22.3435	0.410192	3	148	2.50323	97	4.19798	51			0.7	0	9.9	3.84	0.59	2.26	242	1.69912	107.08	0.261062	0.153646	24.4444	1.1	38	5.5	171	85	74	60	10.0213	136	2.08002	22.9	77	1.52798	19.7	97	2.0126	20.5	58	79	0.410247
43	1	15.3333	1	182	1.28081	89	1.96826	26.8687	1.71787	14	160	3.46925	97	4.25257	63	36	3200	6.8	110.05	11.2	3.85	0.43	2.76	254	1.39493	92.029	0.155797	0.111688	22.6786	0.9	30	6.3	170	95.6	52	112	14.88	135	1.7582	17.1	71	0.544216	14.4	92	1.02794	14.5	64	80	0.725774
44	1	16.5833	1	179	0.475199	95	2.09379	29.6495	2.03993	1	144	2.16635	66	-0.0568314	78	38	2950	0.2	147.56	11.3	3.69	0.39	3.05	191	1.20984	62.623	0.127869	0.105691	16.9027	0.8	36	6.5	201	130.6	58	62	7.09	138	2.32908	12.5	59	-1.81682	9.6	85	0.0454984	9.2	79	57	-2.94162
45	1	15.3333	1	184	1.55045	72	1.0103	21.2665	0.481778	1	147	2.44014	78	1.61289	69	40	3300	0.1	76.66	10.8	3.59	0.44	2.95	254	1.21695	86.1017	0.149153	0.122563	23.5185	1	28	6.4	175	56.6	68	252	4.42478	133	1.49839	12.8	71	0.544216	10.2	92	1.02794	9.9	62	80	0.725774
46	1	14.5833	2	170	1.2591	94.5	2.84843	32.699	2.55335	12	133	1.76171	74	1.13191	59			5.6	145.42	9	5.5	0.6	2.6	188	2.11538	72.3077	0.230769	0.109091	20.8889	0.6	26	5.6	203	126.2	46	154	74.2188	134	3.30758	15.4	72	0.811641	11.4	93	2.08585	11.7	62	81	0.255929
47	1	16.4167	1	172.5	-0.468405	94	2.04547	31.59	2.34438	84	150	2.82294	90	3.36463	60	40	3457	14.4	206.47	7.9	2.1	0.5	1.7	229	1.23529	134.706	0.294118	0.238095	28.9873	0.9	26	5.2	188	94	67	135	9.348	131	1.61522	14.8	63	-0.884892	11.4	85	0.171169	11.7	68	65	-1.70808
48	1	8.75	2	140	1.86776	48	2.40932	24.4898	2.15196	39	129	2.34847	72	1.3494	57	40	3430	4.6	49.15	11.2	3.7	0.36	2.48	293	1.49194	118.145	0.145161	0.0972973	26.1607	0.5	30	4.4	183	113.8	41	141	9.32836	127	2.82468	11.6	67	0.144927	8.9	87	1.44093	9.2	60	67	-2.50226
49	1	14.6667	2	168.5	1.01579	80.4	2.21016	28.3176	2.01319	12	155	3.53775	98	4.48859	57	35	2440	1.2	32.99	8.9	4.26	0.49	2.31	301	1.84416	130.303	0.212121	0.115023	33.8202	0.6	22	6.5	152	69.6	30	262	6.84932	127	2.11456	14.4	73	1.05239	14	91	1.71904	13.6	54	89	1.04746
50	1	16.1667	1	181	0.765539	79.4	1.23101	24.2361	1.11373	27	153	2.88577	84	2.43175	69	40	3600	1.2	66.17	7.5	2.9	0.7	3.7	240	0.783784	64.8649	0.189189	0.241379	32	0.8	30	6.4	154	69	56	145	2.71903	137	2.01778	13.3	69	0.186096	12.7	91	0.862797	12.4	69	71	-0.420663
51	1	17.6667	1	170	-1.15709	71.6	0.416412	24.7751	0.96036	3	162	3.63061	100	4.63951	62	40	3000	1.6	165.53	12.2	4.17	0.49	1.49	202	2.79866	135.57	0.328859	0.117506	16.5574	1	33	8.2	224	144.6	59	102	5.95457	145	3.24675	18	82	2.27715	16.3	103	3.22366	16.2	63	90	1.46
52	1	16.25	1	187	1.63656	97	2.18802	27.7389	1.80268	1	160	3.22236	100	4.51647	60	40		7.1	0	11	4.67	0.61	1.95	295	2.39487	151.282	0.312821	0.130621	26.8182	0.8	28	7	188	121	53	70	9.51258	139	2.13377	17.4	74	1.02069	12.5	96	1.56546	13.5	65	89	1.80906
53	1	15.4167	1	179	0.876362	97	2.32572	30.2737	2.18875	12	136	1.65278	87	2.91718	49	39	3000	1.5	71.14	11.4	2.75	0.66	2.47	245	1.11336	99.1903	0.267206	0.24	21.4912	0.8	33	5.3	143	64.4	50	143	4.52243	131	1.45172	15.1	69	0.218087	11.5	81	-0.54649	15.8	62	81	0.646923
54	1	13.6667	1	159	-0.147121	49	0.0849409	19.3821	0.16537	36	136	2.22577	70	0.880811	66	40		25.7	153.22	10.8	2.21	0.44	2.16	282	1.02315	130.556	0.203704	0.199095	26.1111	0.7	26	10.2	196	131.2	32	164	5.02646	128	1.90738	12.3	75	1.31511	10.7	93	1.80956	9.9	53	86	0.515291
55	1	15.9167	2	157	-1.11911	50	-0.456789	20.2848	0.0683165	18	145	2.98821	100	4.85948	45	40	2980	0.9	152.55	12	3.5	0.67	1.96	236	1.78571	120.408	0.341837	0.191429	19.6667	0.7	16	3.1	170	69.4	88	63	26.8068	123	1.72867	13.7	74	1.28735	14.2	91	1.9264	13.3	49	89	0.672349
56	1	13.75	1	182	2.6624	74.5	1.77641	22.4912	1.00573	0	143	2.29329	78	1.61371	65	40		4.2	100.57	12.2	2.64	0.46	1.9	253	1.38947	133.158	0.242105	0.174242	20.7377	0.5	25	5.5	145	83.4	53	43	18.32	142	2.66578	15.7	72	0.716603	10.7	95	1.53885	11.8	70	71	-0.420663
57	2	17.0833	1	178	0.0603226	57	-1.05329	17.9902	-1.3376	0	97	-2.39857	58	-1.17216	39	40	3000	0.5	102.6	10.5	4.07	0.38	3.05	246	1.33443	80.6557	0.12459	0.0933661	23.4286	0.7	26	5.7	186	118.2	57	54	5.3	115	-0.617793	11.7	61	-1.36644	10.7	74	-1.50658	9.5	54	74	-0.221666
58	2	17.0833	1	176	-0.24403	57	-1.05329	18.4013	-1.12884	0	121	0.202957	63	-0.4514	58	38	3500	12.8	43.68	11	2.64	0.65	2.51	258	1.05179	102.789	0.258964	0.246212	23.4545	0.8	27	4.8	157	73.4	65	93	10.23	116	-0.48562	13.7	60	-1.58857	9.3	73	-1.6359	8.7	56	81	0.646923
59	2	13.75	1	172	1.44087	50	0.176701	16.901	-0.829144	0	123	0.758734	69	0.553884	54	40		5.6	50.97	11.7	4.93	0.7	2.32	251	2.125	108.19	0.301724	0.141988	21.453	0.7	28	7.1	182	109	63	50	2	121	0.382203	12.4	68	0.0727333	10.8	86	0.328332	10.5	52	74	-0.413292
60	2	17.25	1	173	-0.700558	57	-1.05329	19.0451	-0.823954	0	112	-0.642798	59	-0.973158	53	40		1.9	41.67	10.2	1.25	0.33	1.45	190	0.862069	131.034	0.227586	0.264	18.6275	0.6	22	4	140	73	57	50	5.62036	110	-1.04971	10.9	57	-2.19404	9.1	75	-1.31841	8.9	53	63	-2.02673
61	2	13.6667	1	153.5	-0.818964	40	-0.90171	16.9763	-0.792973	0	110	-0.121565	60	-0.419006	50	40	3970	0.2	196.9	11.2	1.95	0.37	1.73	268	1.12717	154.913	0.213873	0.189744	23.9286	0.7	25	4.8	163	87.8	67	41	21.26	118	0.918347	12.6	62	-0.945059	11.2	74	-1.17355	10.2	57	66	-2.06846
62	2	14.4167	1	168	0.0980246	49.65	-0.401446	17.5914	-0.64676	0	116	0.17557	59	-0.731322	57	40		0.3	17.48	10.6	1.78	0.42	2.25	224	0.791111	99.5556	0.186667	0.235955	21.1321	0.7	22	5.4	110	45.8	57	36	21.48	114	-0.276179	10.8	61	-1.25528	8.9	78	-0.78446	8.6	53	63	-2.14926
63	2	15.5	1	171	-0.202171	54	-0.487338	18.4672	-0.527117	0	112	-0.415733	64	-0.126192	48	41	3600	0.5	95.17	11.4	2.57	0.42	3.26	229	0.788344	70.2454	0.128834	0.163424	20.0877	0.7	26	5	113	43.2	56	69	2.9	110	-1.04971	10.7	60	-1.51526	9.6	72	-1.73585	8.9	50	71	-0.821757
64	2	14.5	1	177.5	1.27919	58	0.363929	18.409	-0.298818	0	109	-0.778264	73	1.04698	36	41	3320	0.08	56.45	10.1	2.86	0.61	2.67	200	1.07116	74.9064	0.228464	0.213287	19.802	0.8	31	6.1	165	97.4	57	53	1.8	111	-1.15055	15	63	-0.939578	11.3	75	-1.37531	10.9	47	71	-0.631538
65	2	15.9167	2	161.5	-0.372318	51	-0.32504	19.5535	-0.211828	0	101	-1.24603	63	-0.354092	38	40	3790	0.09	113.78	10.2	1.02	0.25	1.4	253	0.728571	180.714	0.178571	0.245098	24.8039	0.8	14	3.9	206	116.6	80	47	3.19	101	-1.64806	12.8	58	-1.60843	9.9	69	-1.82478	9.6	43	56	-4.00546
66	2	12.9167	1	172	2.49739	53	0.907537	17.9151	-0.140772	0	119	0.391569	68	0.35033	51	40	3050	0.8	40.04	10.8	3.22	0.44	1.66	244	1.93976	146.988	0.26506	0.136646	22.5926	0.7	31	5.6	194	116.4	67	53	3.84	119	0.128066	16.3	63	-0.884892	14.5	75	-1.31841	13	56	76	-0.15241
67	2	13.8333	1	170	1.19656	54	0.51617	18.6851	-0.0775182	0	111	-0.399168	60	-0.66101	51	41	3200	26	45.5	10.6	3.13	0.45	2.2	327	1.42273	148.636	0.204545	0.14377	30.8491	0.6	31	5.8	129	71.8	51	31	5.4	123	0.633742	12.1	68	0.0727333	9.4	86	0.328332	9.4	56	82	0.581043
68	2	12.25	1	158.5	0.728458	45	0.23236	17.9124	-0.0678772	0	117	0.669763	72	1.18978	45	40	4300	0.8	172.15	12.3	2.4	0.46	1.78	261	1.34831	146.629	0.258427	0.191667	21.2195	0.5	20	5.9	137	63.4	64	48	13.11	103	-1.32582	10.8	57	-2.00146	10.5	68	-2.22337	9.1	46	75	-0.805154
69	2	15.9167	1	168.5	-0.539213	56.9	-0.196628	20.0407	-0.0214675	0	105	-1.19148	56	-1.2344	49	39	3050	3.1	14.82	11.5	3.64	0.63	1.81	215	2.01105	118.785	0.348066	0.173077	18.6957	0.8	25	5.7	150	98.4	38	68	9.5	114	-0.276179	15.7	64	-0.654957	13.7	75	-1.23396	12.6	50	86	0.862965
70	2	13.5	2	159	-0.0119687	47.4	-0.0290476	18.7493	-0.0180524	0	117	0.549169	68	0.453657	49	40		0.6	89.32	12.3	2.19	0.47	2.14	228	1.02336	106.542	0.219626	0.214612	18.5366	0.5	18	3.6	134	53	70	55		114	0.407112	12.5	68	0.224972	9.1	83	0.381934	9.7	47	92	1.00198
71	2	15.25	2	172	1.3702	59	0.573916	19.9432	0.0159229	0	122	0.722612	72	0.808467	50	40		0.3	43.08	11.1	2.59	0.55	1.66	198	1.56024	119.277	0.331325	0.212355	17.8378	0.8	23	4	221	131.2	76	69	6.85	112	-0.466836	10.4	66	-0.418681	11.9	81	-0.371107	11	46	76	-0.370421
72	2	15.8333	1	177	0.606729	65	0.505462	20.7476	0.22411	0	112	-0.622084	66	0.0184156	46	40	3820	0.4	80.35	11.9	2.51	0.33	1.31	104	1.91603	79.3893	0.251908	0.131474	8.7395	1.1	28	5.5	179	108.8	50	101	10	110	-1.28478	16.5	61	-1.36644	14.9	78	-0.969746	14.9	49	72	-0.492151
73	2	13.8333	2	164.5	0.839617	53.5	0.577899	19.7707	0.22908	0	113	0.00920148	63	-0.322881	50	40	3080	1.4	106.32	10.5	2.91	0.34	2.17	198	1.34101	91.2442	0.156682	0.116838	18.8571	0.7	25	4.8	133	53.4	70	48	4	112	-0.0592608	12.1	58	-1.60843	9.3	76	-0.876432	9.5	55	58	-3.62269
74	2	16.5833	1	167	-1.26684	60	-0.320074	21.5139	0.243778	0	120	0.331015	66	0.127178	54	41	3535	1	123.13	12	1.6	0.34	1.79	178	0.893855	99.4413	0.189944	0.2125	14.8333	0.8	21	5.8	131	61.6	58	57	15.8	118	0.246258	12.9	63	-0.850851	10.2	75	-1.23396	9.4	55	53	-3.80367
75	2	14.6667	1	178	1.34136	66	0.951777	20.8307	0.437097	0	103	-1.48108	54	-1.58522	49	38	3440	0.7	93.31	11.7	1.94	0.33	2.1	252	0.92381	120	0.157143	0.170103	21.5385	0.7	37	6.6	154	80.2	62	59	16.53	117	-0.353845	15.3	57	-2.29288	16.9	69	-2.13367	13.2	61	69	-0.919092
76	2	16.0833	1	179.5	0.547784	71	0.643472	22.0358	0.53498	0	132	1.23731	69	0.407628	63	35	3000	0.6	113.78	10.2	2.11	0.34	1.7	218	1.24118	128.235	0.2	0.161137	21.3725	0.9	21	5.4	148	68	63	85	3.55	126	0.814989	11.2	64	-0.734355	9.1	77	-1.1069	8	63	73	-0.355558
77	2	13.8333	1	163.5	0.402568	55.5	0.633265	20.7614	0.581082	0	106	-0.783404	57	-0.982351	49	40	3900	1.4	87.75	10.2	1.12	0.23	1.97	225	0.568528	114.213	0.116751	0.205357	22.0588	0.8	38	5.7	151	80.8	60	51	8.1	111	-0.424298	10.6	62	-0.995963	7.4	74	-1.29502	7.2	49	73	-0.905428
78	2	12.8333	2	153.5	-0.0458612	48.5	0.575073	20.5838	0.677632	0	115	0.441173	70	0.785927	45	36	2650	1.2	34.6	11.6	3.98	0.91	2.55	250	1.56078	98.0392	0.356863	0.228643	21.5517	0.6	25	3.5	138	78.6	42	87	11.8	104	-0.852775	11.2	58	-1.3672	8.6	69	-1.68338	7.4	45	80	-0.515307
79	2	14.5	2	164.5	0.366973	59	0.764395	21.8032	0.75084	0	109	-0.404322	65	-0.0556313	44	40	3960	0.5	49.15	10	1.82	0.43	2.38	216	0.764706	90.7563	0.180672	0.236264	21.6	0.8	24	3.9	169	94.2	63	59	25.12	107	-0.791305	10.8	63	-0.71737	9.6	73	-1.30495	8.4	44	84	0.228166
80	2	14.75	2	165	0.448076	61	0.935743	22.4059	0.842038	0	116	0.281348	76	1.45705	40	40		1.4	214.5	9.8	3.91	0.45	2.83	266	1.38163	93.9929	0.159011	0.11509	27.1429	0.6	21	4	116	64.6	40	57	3.6	108	-0.846224	14.5	62	-1.03996	11.2	77	-0.868505	12.1	46	81	0.135047
81	2	13.9167	2	164	0.7622	59	1.04002	21.9363	0.8545	0	105	-0.83082	58	-1.01988	47	39	3350	2.8	108.19	10.5	3.13	0.39	1.82	298	1.71978	163.736	0.214286	0.124601	28.381	0.6	31	4.2	216	133.6	55	137	8.64	111	-0.206964	11	60	-1.25279	10	72	-1.44033	8.7	51	74	-1.05168
82	2	13.9167	2	161	0.297699	57.5	0.920789	22.1828	0.916351	0	121	0.850827	67	0.264426	54	36	3650	0.9	212.21	10.5	2.03	0.44	1.62	236	1.25309	145.679	0.271605	0.216749	22.4762	0.6	14	3.2	153	67.4	70	78	41.3	115	0.387682	11.5	63	-0.71737	8.6	74	-1.16587	8.2	52	86	0.461539
83	2	14	2	161.5	-0.119643	58.8	0.746714	22.5441	0.943153	0	110	-0.196247	66	0.147878	44	40	2850	2.5	147.56	11.5	3.16	0.53	2.31	232	1.36797	100.433	0.229437	0.167722	20.1739	0.5	23	5.4	188	128.6	41	92	7.28	113	0.089083	11.7	67	0	10.6	77	-0.725969	9.7	47	82	-0.0121895
84	2	14.1667	1	176.5	1.15486	71	1.26583	22.7913	1.01709	0	116	0.0399561	69	0.546055	47	41	3700	0.6	160.78	10	1.73	0.48	1.7	212	1.01765	124.706	0.282353	0.277457	21.2	0.6	26	4.9	125	64.2	50	54	8.11	118	-0.222462	12.7	67	-0.14893	9.4	79	-0.83063	9.3	51	79	0.410247
85	2	15.9167	1	171	-0.202171	71	0.942974	24.281	1.18385	0	124	0.67606	74	1.19884	50	40	3300	1.8	117.52	11	3.99	0.62	2.58	281	1.54651	108.915	0.24031	0.155388	25.5455	0.7	26	7.5	196	129.4	39	138	4	123	0.633742	14.4	69	0.25183	11.5	81	-0.442636	10.8	54	86	1.03341
86	2	17.9167	2	167	0.380439	72	1.51857	25.8166	1.49813	0	110	-0.304135	70	0.511923	40	40		12.2	1.2	10.8	2.84	0.47	2	418	1.42	209	0.235	0.165493	38.7037	0.7	24	5.5	131	75	46	50	4.43243	109	-0.700391	14.1	70	0.491745	13.4	83	0.124432	13.4	39	81	0.135047
[truncated: 16 more columns]
